# Supplementary material for: Biorefinery of Tomato Leaves by Integrated Extraction and Membrane Processes to Obtain Fractions That Enhance Induced Resistance against Pseudomonas syringae Infection
Source: Membranes (Basel). 2022 May 31;12(6):585. doi: 10.3390/membranes12060585 (PMC9229720; doi:10.3390/membranes12060585)
Supplement: Supplementary file 1 [file membranes-12-00585-s001.zip]

Archive with 1 entries (1 files):
- membranes-1735547-supplementary.pdf
